# Supplementary material for: Cryo-EM Map–Based Model Validation Using the False Discovery Rate Approach
Source: Front Mol Biosci. 2021 May 18;8:652530. doi: 10.3389/fmolb.2021.652530 (PMC8167059; doi:10.3389/fmolb.2021.652530)
Supplement: Supplementary file 2 [file DataSheet1.CSV]

Dehydrogenase T0104EM028_1
Chain_name	residue_id	residue_name	Q_backbone	zscore	SMOC	zscore	SCCC	zscore	phenix	zscore	Fsc-q	zscore	FDR	zscore
A	1	SER	0.62	-1.73	0.74	-0.91	0.66	-0.46	0.75	-2.11	-0.04	-0.29	0.67	-9.33
A	3	ALA	0.52	-3.52	0.75	-0.60	0.63	-1.09	0.79	-0.97	0.01	0.59	0.86	-3.92
A	6	VAL	0.67	-0.87	0.74	-0.91	0.65	-0.67	0.78	-1.23	-0.04	-0.35	0.83	-4.68
A	74	GLU	0.58	-2.39	0.72	-1.53	0.59	-1.93	0.76	-1.82	0.24	5.06	0.84	-4.51
A	86	GLY	0.52	-3.37	0.73	-1.22	0.61	-1.51	0.83	-0.15	0.08	2.04	0.82	-4.93
A	128	SER	0.59	-2.28	0.73	-1.22	0.65	-0.67	0.78	-1.38	0.07	1.73	0.85	-4.18
A	260	GLY	0.63	-1.59	0.74	-0.91	0.68	-0.04	0.78	-1.28	0.08	2.04	0.83	-4.68
A	270	GLY	0.66	-0.99	0.76	-0.30	0.71	0.59	0.86	0.58	-0.01	0.21	0.83	-4.68
A	374	PHE	0.61	-1.95	0.65	-3.68	0.54	-2.98	0.78	-1.40	-0.10	-1.49	0.67	-9.55
Dehydrogenase T0104EM060_2
Chain_name	residue_id	residue_name	Q_backbone	zscore	SMOC	zscore	SCCC	zscore	phenix	zscore	Fsc-q	zscore	Fdr	zscore
A	1	SER	-0.38	-7.18	0.07	-9.12	0.05	-5.94	0.51	-2.91	0.20	0.02	0.00	-8.76
A	2	THR	0.23	-2.81	0.37	-4.91	0.02	-6.26	0.21	-6.49	1.13	1.78	0.30	-6.01
A	3	ALA	0.07	-3.98	0.52	-2.81	0.35	-2.76	0.51	-2.94	1.65	2.76	0.33	-5.79
A	4	GLY	0.44	-1.35	0.54	-2.53	0.38	-2.44	0.65	-1.21	0.75	1.06	0.81	-1.45
A	12	ALA	0.60	-0.18	0.74	0.28	0.68	0.74	0.82	0.79	0.12	-0.14	0.87	-0.84
A	33	ALA	0.19	-3.14	0.62	-1.41	0.43	-1.91	0.63	-1.54	0.62	0.81	0.81	-1.38
A	66	GLY	0.41	-1.53	0.68	-0.57	0.58	-0.32	0.74	-0.22	0.23	0.08	0.67	-2.72
A	79	GLY	0.61	-0.12	0.75	0.42	0.69	0.84	0.78	0.30	0.11	-0.15	0.83	-1.19
A	86	GLY	0.53	-0.66	0.70	-0.29	0.55	-0.64	0.73	-0.34	0.25	0.11	0.83	-1.23
A	97	CYS	0.17	-3.28	0.52	-2.81	0.29	-3.40	0.48	-3.26	1.25	2.01	0.64	-2.92
A	108	GLY	0.43	-1.40	0.57	-2.11	0.46	-1.60	0.56	-2.29	0.24	0.09	0.67	-2.71
A	114	ASN	0.56	-0.42	0.64	-1.13	0.46	-1.60	0.63	-1.47	0.45	0.48	0.85	-1.07
A	116	LEU	0.31	-2.27	0.69	-0.43	0.54	-0.75	0.64	-1.33	0.70	0.96	0.65	-2.87
A	118	MET	0.61	-0.12	0.77	0.70	0.69	0.84	0.79	0.38	0.14	-0.09	0.87	-0.90
A	126	GLY	0.62	-0.05	0.69	-0.43	0.62	0.10	0.71	-0.58	0.06	-0.25	0.67	-2.71
A	151	VAL	0.61	-0.11	0.62	-1.41	0.49	-1.28	0.70	-0.64	0.18	-0.03	0.90	-0.63
A	156	SER	0.31	-2.22	0.69	-0.43	0.61	-0.01	0.60	-1.90	0.31	0.23	0.87	-0.89
A	161	ASP	0.33	-2.13	0.68	-0.57	0.53	-0.85	0.67	-0.97	0.31	0.22	0.81	-1.37
A	162	ALA	0.19	-3.14	0.53	-2.67	0.40	-2.23	0.56	-2.31	3.27	5.82	0.05	-8.31
A	192	GLY	0.70	0.57	0.83	1.54	0.77	1.69	0.83	0.87	-0.02	-0.40	0.83	-1.20
A	247	LYS	0.51	-0.82	0.70	-0.29	0.58	-0.32	0.78	0.27	0.15	-0.08	0.76	-1.89
A	256	GLU	0.65	0.23	0.71	-0.15	0.58	-0.32	0.75	-0.02	-0.04	-0.44	0.83	-1.21
A	259	ASN	0.46	-1.19	0.75	0.42	0.64	0.31	0.79	0.39	0.45	0.49	0.83	-1.20
A	267	GLU	0.17	-3.26	0.56	-2.25	0.46	-1.60	0.50	-3.01	8.29	15.31	0.82	-1.30
A	268	VAL	0.28	-2.44	0.60	-1.69	0.50	-1.17	0.54	-2.61	0.79	1.13	0.82	-1.34
A	292	VAL	0.47	-1.13	0.67	-0.71	0.58	-0.32	0.63	-1.53	0.88	1.31	0.82	-1.29
A	298	SER	0.24	-2.73	0.70	-0.29	0.60	-0.11	0.76	0.06	0.51	0.61	0.83	-1.21
A	311	GLY	0.42	-1.43	0.63	-1.27	0.53	-0.85	0.66	-1.12	0.21	0.04	0.65	-2.83
A	318	ILE	0.42	-1.46	0.65	-0.99	0.57	-0.43	0.74	-0.17	0.56	0.70	0.83	-1.20
A	323	LYS	0.26	-2.63	0.62	-1.41	0.45	-1.70	0.65	-1.21	1.18	1.88	0.90	-0.62
A	330	LYS	0.08	-3.92	0.67	-0.71	0.52	-0.96	0.66	-1.19	1.14	1.79	0.82	-1.36
A	339	LYS	0.39	-1.68	0.62	-1.41	0.44	-1.81	0.64	-1.38	0.65	0.86	0.90	-0.62
A	362	LEU	0.36	-1.91	0.67	-0.71	0.52	-0.96	0.68	-0.90	0.30	0.20	0.83	-1.20
A	365	GLY	0.35	-1.97	0.64	-1.13	0.54	-0.75	0.67	-0.97	0.48	0.55	0.50	-4.24
A	367	SER	0.41	-1.56	0.57	-2.11	0.42	-2.02	0.55	-2.40	0.48	0.55	0.67	-2.71
A	368	ILE	0.34	-2.03	0.63	-1.27	0.51	-1.07	0.67	-1.07	0.63	0.82	0.60	-3.32
A	370	THR	0.65	0.18	0.63	-1.27	0.52	-0.96	0.67	-1.00	0.18	-0.01	0.83	-1.20
A	374	PHE	0.59	-0.25	0.59	-1.83	0.46	-1.60	0.69	-0.74	1.52	2.51	0.67	-2.71
Gamma-secretase T0007EM192_2
Chain_name	residue_id	residue_name	Q_backbone	zscore	SMOC	zscore	SCCC	zscore	phenix	zscore	Fsc-q	zscore	FDR	zscore
C	2	GLY	0.72	1.59	0.77	-1.60	0.81	0.70	0.89	1.27	0.06	-0.41	0.79	-1.57
C	3	ALA	0.66	1.06	0.88	0.55	0.90	1.54	0.87	0.98	0.06	-0.42	0.89	-0.50
C	6	PHE	0.58	0.26	0.73	-2.38	0.61	-1.16	0.76	-0.36	0.04	-0.49	0.89	-0.52
C	8	GLY	0.55	0.04	0.81	-0.81	0.72	-0.13	0.84	0.57	0.01	-0.61	0.87	-0.69
C	13	ALA	0.59	0.42	0.70	-2.97	0.76	0.24	0.83	0.55	0.07	-0.37	0.86	-0.81
C	15	GLY	0.39	-1.53	0.87	0.36	0.68	-0.51	0.83	0.43	0.09	-0.32	0.87	-0.67
C	21	PHE	0.41	-1.35	0.85	-0.03	0.77	0.33	0.83	0.49	0.05	-0.48	0.67	-2.92
C	25	VAL	0.63	0.77	0.82	-0.62	0.82	0.79	0.82	0.35	0.06	-0.42	0.84	-1.09
C	28	ASP	0.60	0.49	0.90	0.95	0.84	0.98	0.81	0.20	0.14	-0.10	0.87	-0.71
C	37	ALA	0.52	-0.27	0.75	-1.99	0.79	0.52	0.83	0.53	0.02	-0.57	0.75	-2.02
C	48	LEU	0.50	-0.47	0.81	-0.81	0.78	0.42	0.85	0.77	0.10	-0.25	0.83	-1.11
C	61	ASP	0.21	-3.21	0.90	0.95	0.71	-0.23	0.70	-1.11	0.41	1.00	0.79	-1.61
C	63	SER	0.21	-3.26	0.87	0.36	0.63	-0.97	0.68	-1.31	0.29	0.49	0.84	-1.06
C	74	PHE	0.51	-0.37	0.75	-1.99	0.55	-1.72	0.75	-0.43	0.14	-0.10	0.83	-1.12
C	79	SER	0.58	0.27	0.85	-0.03	0.69	-0.41	0.84	0.58	0.05	-0.45	0.82	-1.21
C	81	LEU	0.57	0.20	0.83	-0.42	0.78	0.42	0.80	0.08	0.04	-0.49	0.79	-1.57
C	85	VAL	0.55	-0.01	0.80	-1.01	0.81	0.70	0.83	0.53	0.02	-0.57	0.83	-1.12
C	86	PHE	0.44	-1.03	0.83	-0.42	0.73	-0.04	0.79	0.00	0.03	-0.56	0.83	-1.11
C	89	ALA	0.40	-1.43	0.82	-0.62	0.88	1.35	0.86	0.84	0.02	-0.57	0.83	-1.12
C	92	LYS	0.46	-0.89	0.78	-1.40	0.66	-0.69	0.79	0.02	0.03	-0.53	0.83	-1.15
C	93	LEU	0.45	-0.98	0.85	-0.03	0.79	0.52	0.83	0.54	0.03	-0.55	0.83	-1.11
C	96	LYS	0.57	0.18	0.84	-0.23	0.70	-0.32	0.84	0.65	0.25	0.34	0.82	-1.21
C	99	GLU	0.49	-0.55	0.88	0.55	0.78	0.42	0.87	0.93	0.71	2.22	0.89	-0.50
C	101	LEU	0.44	-1.10	0.91	1.14	0.65	-0.79	0.69	-1.19	0.91	3.00	0.83	-1.11
C	103	SER	0.37	-1.76	0.84	-0.23	0.68	-0.51	0.63	-1.92	0.67	2.04	0.82	-1.27
C	104	LEU	0.53	-0.22	0.78	-1.40	0.50	-2.18	0.57	-2.71	0.71	2.20	0.71	-2.50
C	108	GLY	0.50	-0.51	0.81	-0.81	0.53	-1.90	0.53	-3.14	0.75	2.37	0.78	-1.67
C	113	SER	0.63	0.77	0.88	0.55	0.81	0.70	0.71	-0.93	0.07	-0.40	0.67	-2.92
C	114	ILE	0.57	0.23	0.84	-0.23	0.71	-0.23	0.80	0.12	0.08	-0.33	0.83	-1.11
C	117	MET	0.59	0.42	0.84	-0.23	0.67	-0.60	0.83	0.43	0.03	-0.56	0.83	-1.18
C	118	ALA	0.55	-0.04	0.82	-0.62	0.74	0.05	0.84	0.63	0.03	-0.55	0.71	-2.44
C	119	TYR	0.62	0.63	0.88	0.55	0.78	0.42	0.75	-0.47	0.02	-0.59	0.83	-1.11
C	121	SER	0.69	1.31	0.87	0.36	0.81	0.70	0.77	-0.27	0.02	-0.60	0.87	-0.66
C	126	GLY	0.45	-0.93	0.74	-2.18	0.70	-0.32	0.76	-0.34	0.02	-0.60	0.83	-1.11
C	135	ILE	0.65	0.98	0.76	-1.79	0.72	-0.13	0.85	0.72	0.14	-0.11	0.87	-0.68
C	145	GLY	0.63	0.75	0.76	-1.79	0.84	0.98	0.80	0.08	0.02	-0.57	0.89	-0.46
C	148	GLY	0.70	1.39	0.79	-1.21	0.74	0.05	0.82	0.36	0.04	-0.50	0.83	-1.11
C	156	TYR	0.66	1.03	0.79	-1.21	0.78	0.42	0.75	-0.47	0.02	-0.59	0.89	-0.53
C	159	THR	0.55	0.04	0.73	-2.38	0.68	-0.51	0.83	0.52	0.04	-0.52	0.72	-2.32
C	162	PHE	0.59	0.37	0.83	-0.42	0.80	0.61	0.76	-0.35	0.04	-0.50	0.87	-0.71
C	166	ALA	0.43	-1.15	0.82	-0.62	0.81	0.70	0.88	1.15	0.04	-0.49	0.67	-2.92
C	173	PHE	0.55	-0.03	0.85	-0.03	0.78	0.42	0.74	-0.60	-0.01	-0.71	0.83	-1.11
C	175	GLY	0.44	-1.06	0.82	-0.62	0.88	1.35	0.75	-0.44	0.02	-0.60	0.81	-1.34
C	177	VAL	0.58	0.27	0.90	0.95	0.86	1.17	0.81	0.25	0.06	-0.44	0.87	-0.66
C	181	ALA	0.37	-1.70	0.85	-0.03	0.74	0.05	0.87	0.95	0.18	0.06	0.82	-1.22
C	185	ARG	0.34	-2.04	0.81	-0.81	0.65	-0.79	0.71	-1.02	1.05	3.58	0.89	-0.55
C	186	ARG	0.43	-1.16	0.87	0.36	0.66	-0.69	0.69	-1.25	1.15	4.00	0.83	-1.18
C	188	TRP	0.20	-3.34	0.78	-1.40	0.60	-1.25	0.73	-0.76	1.37	4.89	0.49	-4.85
C	191	GLY	0.53	-0.22	0.83	-0.42	0.79	0.52	0.77	-0.19	0.38	0.88	0.90	-0.41
C	195	GLY	0.44	-1.06	0.79	-1.21	0.68	-0.51	0.86	0.84	0.02	-0.59	0.74	-2.14
C	212	ALA	0.65	0.92	0.89	0.75	0.91	1.63	0.86	0.84	0.13	-0.13	0.89	-0.51
C	217	ILE	0.50	-0.52	0.79	-1.21	0.67	-0.60	0.73	-0.75	0.05	-0.48	0.79	-1.57
C	224	MET	0.51	-0.41	0.76	-1.79	0.70	-0.32	0.75	-0.50	0.02	-0.57	0.75	-2.02
C	232	ALA	0.63	0.73	0.87	0.36	0.75	0.14	0.77	-0.29	0.10	-0.28	0.83	-1.20
C	234	GLY	0.47	-0.74	0.90	0.95	0.83	0.89	0.80	0.07	0.08	-0.36	0.71	-2.48
C	237	ARG	0.43	-1.15	0.85	-0.03	0.67	-0.60	0.75	-0.54	0.41	0.99	0.73	-2.20
C	239	ILE	0.19	-3.48	0.87	0.36	0.38	-3.30	0.73	-0.69	0.43	1.07	0.85	-0.90
C	240	GLN	0.16	-3.71	0.81	-0.81	0.21	-4.88	0.61	-2.15	0.39	0.91	0.89	-0.54
C	243	LEU	0.28	-2.56	0.87	0.36	0.47	-2.46	0.63	-1.94	0.65	1.97	0.42	-5.64
C	244	LEU	0.61	0.54	0.68	-3.36	0.37	-3.39	0.32	-5.68	0.57	1.65	0.71	-2.43
T20s Proteasome T0002EM133_1
Chain_name	residue_id	residue_name	Q_backbone	zscore	SMOC	zscore	SCCC	zscore	phenix	zscore	Fsc-q	zscore	FDR	zscore
L	5	GLN	0.02	-3.32	0.05	-5.69	0.14	-3.75	0.17	-4.19	-1.00	-5.21	0.16	-4.00
L	6	MET	-0.32	-5.11	0.21	-4.19	-0.08	-5.28	-0.05	-5.73	-1.00	-5.21	0.00	-4.86
L	7	ALA	0.05	-3.14	0.29	-3.44	0.04	-4.44	-0.07	-5.82	0.05	-0.46	0.00	-4.86
L	8	TYR	0.07	-3.04	0.36	-2.79	0.37	-2.15	0.36	-2.85	-0.33	-2.18	0.17	-3.95
L	9	SER	0.05	-3.17	0.45	-1.94	0.08	-4.16	0.14	-4.38	-1.00	-5.21	0.24	-3.60
L	10	ARG	0.56	-0.46	0.47	-1.76	0.28	-2.77	0.25	-3.62	0.01	-0.63	0.50	-2.19
L	11	ALA	0.12	-2.79	0.50	-1.48	0.37	-2.15	0.64	-0.92	0.64	2.20	0.40	-2.74
L	12	ILE	0.30	-1.83	0.58	-0.73	0.44	-1.66	0.54	-1.62	0.51	1.62	0.62	-1.53
L	13	THR	0.42	-1.17	0.55	-1.01	0.51	-1.17	0.68	-0.63	0.28	0.57	0.83	-0.41
L	14	VAL	0.32	-1.73	0.60	-0.54	0.60	-0.55	0.73	-0.23	0.31	0.73	0.83	-0.41
L	18	ASP	0.76	0.62	0.70	0.40	0.69	0.08	0.76	-0.03	0.18	0.14	0.83	-0.41
L	29	GLU	0.66	0.08	0.63	-0.26	0.63	-0.34	0.80	0.23	0.08	-0.31	0.79	-0.64
L	31	VAL	0.69	0.27	0.54	-1.10	0.66	-0.13	0.87	0.71	0.00	-0.66	0.86	-0.30
L	34	GLY	0.70	0.29	0.67	0.11	0.79	0.78	0.83	0.45	0.04	-0.52	0.83	-0.41
L	52	LYS	0.26	-2.03	0.67	0.11	0.58	-0.68	0.60	-1.18	0.26	0.52	0.50	-2.19
L	53	LYS	0.39	-1.32	0.68	0.21	0.44	-1.66	0.48	-1.97	0.94	3.59	0.90	-0.08
L	54	VAL	0.32	-1.74	0.76	0.96	0.53	-1.03	0.52	-1.74	0.69	2.46	0.23	-3.63
L	55	ARG	0.44	-1.06	0.64	-0.17	0.45	-1.59	0.57	-1.38	0.85	3.17	0.81	-0.56
L	61	GLN	0.48	-0.87	0.76	0.96	0.60	-0.55	0.69	-0.54	0.45	1.37	0.66	-1.34
L	62	ASN	0.37	-1.46	0.74	0.77	0.55	-0.89	0.67	-0.65	0.49	1.55	0.80	-0.58
L	63	SER	0.36	-1.51	0.74	0.77	0.60	-0.55	0.58	-1.33	0.50	1.59	0.52	-2.06
L	64	ILE	0.03	-3.24	0.66	0.02	0.45	-1.59	0.60	-1.20	0.66	2.29	0.41	-2.67
L	100	LYS	0.72	0.39	0.61	-0.45	0.73	0.36	0.86	0.66	0.06	-0.39	0.83	-0.41
L	117	ALA	0.79	0.80	0.58	-0.73	0.71	0.22	0.86	0.62	0.04	-0.52	0.90	-0.06
L	123	TYR	0.66	0.08	0.63	-0.26	0.69	0.08	0.81	0.34	0.13	-0.08	0.87	-0.21
L	124	THR	0.58	-0.34	0.61	-0.45	0.70	0.15	0.81	0.30	0.12	-0.12	0.83	-0.41
L	129	VAL	0.65	0.05	0.56	-0.91	0.57	-0.75	0.73	-0.24	0.26	0.48	0.83	-0.41
L	132	TYR	0.81	0.88	0.60	-0.54	0.75	0.50	0.85	0.59	0.08	-0.32	0.87	-0.19
L	143	GLN	-0.01	-3.46	0.48	-1.66	0.33	-2.42	0.57	-1.37	1.02	3.95	0.43	-2.57
L	144	ILE	0.12	-2.79	0.50	-1.48	0.36	-2.22	0.55	-1.55	0.92	3.48	0.54	-1.97
L	155	GLY	0.57	-0.40	0.65	-0.07	0.72	0.29	0.86	0.66	0.07	-0.35	0.83	-0.41
L	173	VAL	0.59	-0.27	0.79	1.24	0.77	0.64	0.81	0.31	0.17	0.07	0.89	-0.10
L	180	TYR	0.56	-0.42	0.66	0.02	0.65	-0.20	0.76	-0.08	0.10	-0.22	0.83	-0.42
L	182	GLU	0.42	-1.20	0.73	0.68	0.65	-0.20	0.66	-0.73	0.38	1.03	0.83	-0.41
L	189	ALA	0.59	-0.29	0.67	0.11	0.72	0.29	0.84	0.51	0.06	-0.40	0.83	-0.41
L	191	THR	0.68	0.20	0.83	1.61	0.71	0.22	0.76	-0.06	0.09	-0.27	0.82	-0.48
L	193	GLY	0.58	-0.35	0.65	-0.07	0.76	0.57	0.87	0.73	0.09	-0.28	0.87	-0.19
L	200	SER	0.49	-0.81	0.70	0.40	0.57	-0.75	0.68	-0.62	0.24	0.38	0.64	-1.43
L	202	GLU	0.37	-1.47	0.70	0.40	0.55	-0.89	0.57	-1.36	0.33	0.79	0.74	-0.91
L	203	GLU	0.22	-2.25	0.62	-0.35	0.38	-2.08	0.47	-2.10	0.40	1.15	0.00	-4.86
L	204	GLY	0.18	-2.45	0.69	0.30	0.28	-2.77	0.54	-1.60	0.38	1.04	0.41	-2.65
L	205	GLU	-0.03	-3.60	0.57	-0.82	0.29	-2.70	0.46	-2.13	0.50	1.59	0.45	-2.46
L	206	GLU	0.08	-3.01	0.70	0.40	0.42	-1.80	0.57	-1.34	0.42	1.21	0.53	-2.05
L	207	LEU	0.37	-1.47	0.71	0.49	0.63	-0.34	0.65	-0.82	0.20	0.24	0.86	-0.25
L	220	LYS	0.51	-0.70	0.62	-0.35	0.63	-0.34	0.73	-0.24	0.26	0.52	0.75	-0.84
L	225	ASP	0.36	-1.52	0.69	0.30	0.61	-0.48	0.73	-0.23	0.36	0.94	0.88	-0.18
L	233	LEU	0.50	-0.79	0.73	0.68	0.61	-0.48	0.64	-0.86	0.19	0.16	0.81	-0.53
RNA-polymerase
Chain_name	residue_id	residue_name	Q_backbone	zscore	SMOC	zscore	SCCC	zscore	phenix	zscore	FDR	zscore
B	79	LYS	0.70	0.15	0.79	0.12	0.76	0.92	0.70	-0.36	0.92	-1.75
B	83	VAL	0.45	-2.30	0.69	-1.27	0.51	-1.80	0.58	-1.81	0.67	-7.75
B	94	MET	0.63	-0.57	0.73	-0.71	0.70	0.26	0.67	-0.79	0.83	-3.75
B	98	LEU	0.31	-3.75	0.59	-2.66	0.35	-3.54	0.54	-2.38	0.92	-1.75
B	104	ASN	0.60	-0.88	0.79	0.12	0.55	-1.36	0.56	-2.07	0.92	-1.75
B	107	ILE	0.68	-0.02	0.73	-0.71	0.60	-0.82	0.59	-1.80	0.93	-1.53
B	118	ASN	0.73	0.44	0.70	-1.13	0.63	-0.50	0.77	0.49	0.92	-1.75
B	122	LEU	0.74	0.53	0.70	-1.13	0.66	-0.17	0.76	0.38	0.92	-1.75
B	125	ALA	0.75	0.65	0.70	-1.13	0.74	0.70	0.82	1.04	0.83	-3.75
